# Supplementary material for: Solid-State Nanopore Sensors: Analyte Quantification by Event Frequency Analysis at High Voltages
Source: Anal Chem. 2025 Feb 20;97(8):4359–64. doi: 10.1021/acs.analchem.4c05037 (PMC11883732; doi:10.1021/acs.analchem.4c05037)
Supplement: Supplementary file 2 — ac4c05037_si_002.zip [file ac4c05037_si_002.zip]

Archive with 2 entries (2 files):
- abfload.m.txt
- Event_analyzer.m.txt
