# Supplementary material for: Solid-State Nanopore Sensors: Analyte Quantification by Event Frequency Analysis at High Voltages
Source: Anal Chem. 2025 Feb 20;97(8):4359–64. doi: 10.1021/acs.analchem.4c05037 (PMC11883732; doi:10.1021/acs.analchem.4c05037)
Supplement: Supplementary file 2 — ac4c05037_si_002.zip [file ac4c05037_si_002.zip › Event_analyzer.m.txt]

%% Event Analyzer v.3.2

% MIT Licence
%
% Copyright (c) 2024 Julia Järlebark
% 
% Permission is hereby granted, free of charge, to any person obtaining a copy
% of this software and associated documentation files (the "Software"), to deal
% in the Software without restriction, including without limitation the rights
% to use, copy, modify, merge, publish, distribute, sublicense, and/or sell
% copies of the Software, and to permit persons to whom the Software is
% furnished to do so, subject to the following conditions:
% 
% The above copyright notice and this permission notice shall be included in all
% copies or substantial portions of the Software.

%The Event Analyzer code is used for analysis of nanopore sensing data in .abf
%file format. It includes two new algorithms especially useful for accurate
%event detection and counting at high voltages. The purpose of the first algorithm
%is to remove fluctuations in data common at high voltages. The second algorithm
%takes an iterative approach to find all events using a simple threshold
%event detection, removing already found events and reanalyzing until the
%number of events converges.

% The code automatically
%plots and saves the following images and files:
% 1. Raw data plot
% 2. PSD plot
% 3. Fourier transformed, high pass filtered data plot (flattened out
% baseline)
% 4. Combined raw and flattened data
% 5. Plot showing the mean baseline current and event detection threshold
% 6. File with information about each individual event (amplitude and dwell
% time)
% 7. Scatter plot of amplitude vs dwell time
% 8. Histogram plot of the maximum current of all events. Here the user
% will be prompted to select the number of peaks to fit (in case the data
% shows a distribution with several populations)
% 9. Distribution of dwell times for all events
% 10. The distribution of interevent times
% 11. A summary file of the entire experiment (baseline current, capture
% rate, interevent frequency, number of populations/levels, event amplitude
% for each level, mean of dwell time distribution, peak of dwell time
% distribution and standard deviation of event amplitudes)

%Required filename: Measurement_voltage(in mV).abf (only necessary for .abf files
%where the voltage is not included, such as recorded by an Axopatch 200B,
%for Elements Nanopore Readers, any filename can be used)
%Required toolbox: Statistics and machine learning
%Required function: abfload, can be retrieved here: https://www.mathworks.com/matlabcentral/fileexchange/6190-abfload
%Note that the abfload function needs to be slightly modified for data
%files acquired with the Elements Nanopore Readers, we attach a modified
%version of the abfload function that is compatible with Elements .abf files
%% CODE starts here
% Load data and extract important parameters from file
clear all, clc, close all
addpath('functionsFolder') %INPUT PARAMETER: Add path to folder with abfload function 
savefolder = 'saveFolder'; %INPUT PARAMETER: Name and path of folder where the abf files are saved
addpath(savefolder)
filename = 'Measurement_XXmV.abf'; %INPUT PARAMETER: Filename of abf file, in the case of Axopatch 200B must be named according to the template "FILENAME_XXmV" as the code automatically reads the voltage from the filename
[current,samplingInterval] = abfload(filename); %current in nanoAmps
if width(current) > 1
    voltage = round(current(1,2));
    current = current(:,1);
else
    current = current(:,1);
    parameters = str2double(extract(filename, digitsPattern));
    voltage = sign(mean(current))*parameters(end-2);
end
bandwidth = round(1/(samplingInterval*10^-3));%parameters(end-2);
[~,savefile,~] = fileparts(filename); %get filename from loaded file

n = length(current); %number of datapoints in acquisition
time = linspace(0,n*samplingInterval,n)./(10^6); %time of datapoints in seconds
fs = 1/(samplingInterval*10^-6); %sampling frequency in Hz
cutoff = 100; %INPUT PARAMETER: cutoff frequency of highpass filter, default is 100 Hz
%cutoff_low = 5000; %cutoff frequency of lowpass filter, uncomment this row if you wish to use a lowpass filter
max_time = 5000; %INPUT PARAMETER: Maximum event time, default is 5 ms
deviation = 6; %INPUT PARAMETER: Number of standard deviations used for the event threshold, default is 6

%END OF INPUT PARAMETERS, code runs from here

% Plot raw data for overview
fig1 = figure;
axes1 = axes;
hold(axes1,'on');
plot(time, current)
grid on
grid minor
set(axes1,'FontName','Arial','FontSize',14,'TickLabelInterpreter','latex');
% Create ylabel
ylabel('Current (nA)','FontName','Arial','Interpreter','latex');
% Create xlabel
xlabel('Time (s)','FontName','Arial','Interpreter','latex');
%Create title
title(strcat('Data aqcuisition at~', num2str(voltage), ' mV,~', num2str(bandwidth), ' kHz'),'FontName','Arial','Interpreter','latex');
saveas(fig1,strcat(savefile, '_raw', '.png'))

% Power Spectral Density plot
%First take out first X seconds of the measurement
sampleLength = 1; %number of seconds for the PS
sampleSize = sampleLength/(samplingInterval*10^-6); %number of datapoints in sample (corresponding to n)
sampleCurrent = current(1:sampleSize); %current in sample

sampleTransform = fft(sampleCurrent); %Fourier transform of sample
sampleTransform = sampleTransform(1:sampleSize/2+1); %Only frequencies up to the Nyquist frequency are required
sampleTransform(2:end-1) = 2*sampleTransform(2:end-1); %Multiply all frequencies except the first and the Nyquist frequency by 2 to conserve total power
freq = 0:fs/sampleSize:fs/2; %frequency vector
samplePSD = abs(sampleTransform/sampleSize).^2/2; %calculate power spectrum

%Plot
fig2 = figure;
axes2 = axes;
loglog(freq, samplePSD); %plot on a log-log scale
grid on
grid minor
set(axes2,'FontName','Arial','FontSize',14,'TickLabelInterpreter','latex');
% Create ylabel
ylabel('Spectral Power (nA$^2$/Hz)','FontName','Arial','Interpreter','latex');
% Create xlabel
xlabel('Frequency (Hz)','FontName','Arial','Interpreter','latex');
%Create title
title(strcat('Power Spectral Density,~', num2str(voltage), ' mV,~', num2str(bandwidth), ' kHz'),'FontName','Arial','Interpreter','latex');
saveas(fig2,strcat(savefile, '_psd', '.png'))

% Fourier filter
transform = fft(current); %Fourier transform of all data
transform(end-cutoff:end) = 0; %filter
transform(2:cutoff) = 0; %filter

% Inverse transform and plot filtered data and raw data together
filtered_current = ifft(transform);
new_current_baseline = filtered_current; %Use this variable for iterations in removing events later on

fig3 = figure;
% Create axes
axes3 = axes;
hold(axes3,'on');
plot(time, current)
plot(time, filtered_current)
grid on
grid minor
set(axes3,'FontName','Arial','FontSize',14,'TickLabelInterpreter','latex');
% Create ylabel
ylabel('Current (nA)','FontName','Arial','Interpreter','latex');
% Create xlabel
xlabel('Time (s)','FontName','Arial','Interpreter','latex');
%Create title
title(strcat('Data aqcuisition at~', num2str(voltage), ' mV,~', num2str(bandwidth), ' kHz'),'FontName','Arial','Interpreter','latex');
legend('Raw data', strcat('Highpass filtered data at~', num2str(cutoff), ' Hz'),'FontName','Arial','Interpreter','latex')
saveas(fig3,strcat(savefile, '_raw_and_filtered', '.png'))

% Plot only filtered data
fig4 = figure;
% Create axes
axes4 = axes;
hold(axes4,'on');
plot(time, filtered_current)
grid on
grid minor
set(axes4,'FontName','Arial','FontSize',14,'TickLabelInterpreter','latex');
% Create ylabel
ylabel('Current (nA)','FontName','Arial','Interpreter','latex');
% Create xlabel
xlabel('Time (s)','FontName','Arial','Interpreter','latex');
%Create title
title(strcat('Data aqcuisition at~', num2str(voltage), ' mV,~', num2str(bandwidth), ' kHz'),'FontName','Arial','Interpreter','latex');
saveas(fig4,strcat(savefile, '_filtered', '.png'))%% Plot only filtered data

% Clean up
clear current
clear parameters
clear filename
clear samplePSD
clear sampleSize
clear sampleCurrent
clear sampleLength
clear sampleTransform
clear transform
%% ITERATION START Plot filtered current, baseline and histogram
%This section will iterate as many times as required until the code converges
event_number = [-10 0];
while event_number(end) ~= event_number(end - 1)
    close all
    figure('units','normalized','outerposition',[0.1 0.1 0.9 0.8])
    ax1 = subplot(1,3,[1, 2]);
    plot(time, filtered_current)
    grid on
    grid minor
    set(ax1,'FontName','Arial','FontSize',14,'TickLabelInterpreter','latex');
    % Create ylabel
    ylabel('Current (nA)','FontName','Arial','Interpreter','latex');
    % Create xlabel
    xlabel('Time (s)','FontName','Arial','Interpreter','latex');
    %Create title
    title(strcat('Data aqcuisition at~', num2str(voltage), ' mV,~', num2str(bandwidth), ' kHz'),'FontName','Arial','Interpreter','latex');
    hold on
    ax2 = subplot(1,3,3);
    h = histogram(real(filtered_current),'orientation', 'horizontal');
    set(get(h,'Parent'),'xdir','r')
    set(ax2,'FontName','Arial','FontSize',14,'TickLabelInterpreter','latex');
    set(ax2,'XTick',[], 'YTick', [])
    ax1.Position(3:4) = [0.6, 0.8];
    ax2.Position = [0.73, 0.11, 0.2, 0.8];
    
    % Get noise limits, and event finding parameters from histogram
    %Use the new_current_baseline which is updated in each iteration
    %In the first iteration it is equal to filtered_current, but then in each
    %iteration it gets updated.
    pd = fitdist(real(new_current_baseline),'Normal'); 
    threshold = pd.mu - sign(voltage)*deviation*pd.sigma; %threshold for flagging an event
    end_threshold = pd.mu; %threshold for when to end the event
    line(xlim, [end_threshold, end_threshold], 'Color', [0.9290 0.6940 0.1250])
    line(xlim, [threshold, threshold], 'Color', [0.4940 0.1840 0.5560])
    set(ax2, 'YLim', ax1.YLim)
    axes(ax1)
    hold on
    line(xlim, [end_threshold, end_threshold], 'Color', [0.9290 0.6940 0.1250])
    line(xlim, [threshold, threshold], 'Color', [0.4940 0.1840 0.5560])
    set(ax2, 'YLim', ax1.YLim)
    saveas(ax1,strcat(savefile, '_histogram', '.png'))
    
    % Identify events, find start and end of each event
    events = sign(voltage)*filtered_current < sign(voltage)*threshold; %creates logical vector containing all datapoints that exceed the threshold
    baseline = sign(voltage)*filtered_current > sign(voltage)*end_threshold; %creates logical vector containing all datapoints that are below the threshold for ending the event
    
    events_shifted = circshift(events,1); %create vector shifted one position compared to events vector
    baseline_shifted = circshift(baseline,1);
    
    start_event = false(size(events)); %initiate empty logical vectors for start and end values of events
    end_event = false(size(events));
    dwell_start = false(size(events));
    
    start_event(events > events_shifted) = true; %find position of beginning of each event, BUT this gives a lot of false starts due to noise
    end_event(baseline > baseline_shifted) = true; %find position of end of each event (first time the current passes back over the "end event threshold")
    dwell_start(baseline < baseline_shifted) = true; %find position of start of each event to be used for dwell time calc
    
    first_event = find(start_event, 1, 'first'); %find the index of the first event start
    end_event(1:first_event) = false; %make sure there are no "ends" before the first start
    first_dwell = find(dwell_start(1:first_event), 1, 'last');
    
    start_indices = find(start_event);
    end_indices = find(end_event);
    
    new_start_indices = [];
    new_end_indices = [];
    dwell_indices = [];
    
    % Take the first element from start_indices
    if isempty(start_indices)
        fprintf('No events found.')
    else
        new_start_indices(1) = start_indices(1);
        start_indices(1) = [];
        dwell_indices(1) = first_dwell;
    end
    
    while ~isempty(start_indices) && ~isempty(end_indices)
        
        % Find the first element in end_indices that is larger
        larger_end = find(end_indices > new_start_indices(end), 1);
        
        if ~isempty(larger_end)
            new_end_indices(end + 1) = end_indices(larger_end);
            end_indices(1:larger_end) = [];
        else
            % If there's no larger element in end_indices, break the loop
            fprintf('%d events found.', length(new_end_indices))
            break;
        end
    
        % Find the first element in start_indices that is larger
        larger_start = find(start_indices > new_end_indices(end), 1);
        if ~isempty(larger_start)
            new_start_indices(end + 1) = start_indices(larger_start);
            start_indices(1:larger_start) = [];
            dwell_indices(end+1) = find(dwell_start(1:new_start_indices(end)), 1, 'last');
        else
            % If there's no larger element in start_indices, break the loop
            fprintf('%d events found.', length(new_end_indices))
            break;
        end
    end
    
    %Add the last element to end_indices
    if ~isempty(new_start_indices) && length(new_end_indices) < length(new_start_indices) %don't do this if there are no events at all
        larger_end = find(end_indices > new_start_indices(end), 1);
        if isempty(larger_end) %if current doesn't go back to baseline after the last event
            new_start_indices(end) = [];
            dwell_indices(end) = [];
        else
            new_end_indices(end + 1) = end_indices(larger_end);
        end
        fprintf('%d events found.', length(new_end_indices))
    end
    
    event_number(end + 1) = length(new_end_indices);

    % Update the original vectors
    start_indices = new_start_indices;
    end_indices = new_end_indices;
    
    %Plot start and end of events
    plot(time(start_indices), filtered_current(start_indices), 'x')
    plot(time(end_indices), filtered_current(end_indices), 'o')
    plot(time(dwell_indices), filtered_current(dwell_indices), 'o')
    
    
    % Remove detected events from baseline and iterate again
    for i = 1:length(start_indices)
        new_current_baseline(dwell_indices(i):end_indices(i)) = pd.mu;
    end
end
%%
%Save the baseline current
base_current = pd.mu;

dwell_time = samplingInterval*(end_indices - dwell_indices); %dwell time calculated from baseline-to-baseline
long_events = find(dwell_time > max_time);
dwell_time(long_events) = []; %Remove all events longer than the defined threshold
if length(start_indices)-length(dwell_time) ~= 0
    fprintf('%d events removed due to maximum allowed event length.', length(start_indices)-length(dwell_time))
end
start_indices(long_events) = []; %Also remove from start and end indices, so that they are not counted in amplitude
end_indices(long_events) = [];
dwell_indices(long_events) = [];

%Amplitude calculated as mean of all values larger than the threshold
%between dwell_indices and end_indices
amplitude_current = (sign(voltage)*filtered_current < sign(voltage)*threshold).*filtered_current; %vector containing only those values that are larger than threshold
amplitude=zeros(1,length(start_indices)); %initiate amplitude vector
for i = 1:length(start_indices)
    amplitude(i) = abs(pd.mu) - abs(mean(nonzeros(amplitude_current(dwell_indices(i):end_indices(i)))));
end

number = linspace(1, length(amplitude), length(amplitude));

% Save a file with information about each event
save(strcat(savefolder, '\', savefile, '_events', '.mat'), 'number', 'amplitude', 'dwell_time');

% Scatter plot and histograms
if ~isempty(start_indices)
    fig5 = figure;
    % Create axes
    axes5 = axes;
    hold(axes5,'on');
    scatter(dwell_time, amplitude,'filled')
    % scatter(dwell_time_corrected, amplitude_corrected)
    grid on
    grid minor
    set(axes5,'FontName','Arial','FontSize',14,'TickLabelInterpreter','latex');
    % Create ylabel
    ylabel('Max amplitude blockage (nA)','FontName','Arial','Interpreter','latex');
    % Create xlabel
    xlabel('Dwell time ($\mu$s)','FontName','Arial','Interpreter','latex');
    %Create title
    title(strcat('Scatter plot,~', num2str(voltage), ' mV,~', num2str(bandwidth), ' kHz'),'FontName','Arial','Interpreter','latex');
    saveas(fig5,strcat(savefile, '_scatter', '.png'))

    %Dwell time histogram
    fig6 = figure;
    % Create axes
    axes6 = axes;
    hold(axes6,'on');
    h1 = histogram(dwell_time, 3*ceil(sqrt(length(dwell_time))));
    % Retrieve some properties from the histogram
    V = h1.Values;
    E = h1.BinEdges;
    W = h1.BinWidth;
    [~,peak_dwell_time_index] = max(V);
    left = E(peak_dwell_time_index);
    peak_dwell_time = left + W/2;
    xline(peak_dwell_time,'red')
    mean_dwell_time = mean(dwell_time);
    xline(mean_dwell_time,'green')
    grid on
    grid minor
    set(axes6,'FontName','Arial','FontSize',14,'TickLabelInterpreter','latex');
    % Create xlabel
    xlabel('Dwell time ($\mu$s)','FontName','Arial','Interpreter','latex');
    %Create title
    title(strcat('Dwell time histogram,~', num2str(voltage), ' mV,~', num2str(bandwidth), ' kHz'),'FontName','Arial','Interpreter','latex');
    saveas(fig6,strcat(savefile, '_dwell_time', '.png'))
    
    %Event current histogram
    fig7 = figure;
    % Create axes
    axes7 = axes;
    hold(axes7,'on');
    h2 = histogram(amplitude,2*ceil(sqrt(length(amplitude))), 'Normalization','pdf');
    % Retrieve some properties from the histogram
    x = h2.Values;
    E = h2.BinEdges;
    W = h2.BinWidth;
    center = E + W/2;
    grid on
    grid minor
    set(axes7,'FontName','Arial','FontSize',14,'TickLabelInterpreter','latex');
    % Create xlabel
    xlabel('Max amplitude (nA)','FontName','Arial','Interpreter','latex');
    %Create title
    title(strcat('Current histogram,~', num2str(voltage), ' mV,~', num2str(bandwidth), ' kHz'),'FontName','Arial','Interpreter','latex');
    %Fit a sum of Gaussians to the histogram, prompt the user for input
    prompt = "\nNumber of amplitude maxima (enter 0 if you do not want to fit):";
    levels = input(prompt);
    if levels ~= 0
        pd = fitgmdist(amplitude',levels, 'Options',statset('MaxIter',1000));
        %Visualize the pdf and the peak mean values
        xline(pd.mu(1:levels), 'red')
        y = pdf(pd,center');
        plot(center,y)
    end
    saveas(fig7,strcat(savefile, '_current_histogram', '.png'))
end

%% Calculate the interarrival time
if ~isempty(start_indices)
    start_indices_shifted = circshift(start_indices,1);
    interarrival_time = samplingInterval*10^(-6)*(start_indices(2:end-1) - start_indices_shifted(2:end-1)); %in seconds

    if ~isempty(interarrival_time)
        %Inter-event time histogram
        fig8 = figure;
        % Create axes
        axes8 = axes;
        hold(axes8,'on');
        nbins = 2*ceil(sqrt(length(interarrival_time)));
        h3 = histogram(interarrival_time, nbins,'Normalization', 'pdf');
        % Retrieve some properties from the histogram
        E = h3.BinEdges;
        W = h3.BinWidth;
        center = E + W/2;
        pd_time = fitdist(interarrival_time', 'Exponential');
        grid on
        grid minor
        set(axes8,'FontName','Arial','FontSize',14,'TickLabelInterpreter','latex');
        % Create xlabel
        xlabel('Inter-event time (s)','FontName','Arial','Interpreter','latex');
        %Create title
        title(strcat('Inter-event time,~', num2str(voltage), ' mV,~', num2str(bandwidth), ' kHz'),'FontName','Arial','Interpreter','latex');
        %Visualize the pdf and the peak mean values
        fitting_frequency = pd_time.mu;
        frequency_pdf = pdf(pd_time,center);
        plot(center, frequency_pdf);
        saveas(fig8,strcat(savefile, '_inter_event_time', '.png'))
    else
        fitting_frequency = 0;
    end
else
    fitting_frequency = 0;
end

% Extract mean and standard deviation of amplitude, dwell time and capture rate from measurement and store in file
%Save mean and std of amplitude and dwell time
if ~isempty(start_indices) && levels ~= 0
    mean_amplitude = pd.mu(1:levels);
    std_amplitude = pd.Sigma(1:levels);
else
    mean_amplitude = 0;
    std_amplitude = 0;
    mean_dwell_time = 0;
    peak_dwell_time = 0;
end

if isempty(start_indices)
    levels = 0;
end

%Calculate capture rate
total_time = samplingInterval*n*10^(-6); %total time in seconds
capture_rate = length(start_indices)/total_time; %number of events in Hz

save(strcat(savefolder, '\', savefile, '.mat'), 'mean_dwell_time', 'peak_dwell_time', 'levels', 'mean_amplitude', 'std_amplitude', 'capture_rate', 'fitting_frequency', 'base_current', 'voltage');
